# Supplementary material for: Ingenane Diterpenoids from Euphorbia peplus: Structure Elucidation and Autophagic Flux Activation Activity
Source: Molecules. 2026 Apr 23;31(9):1388. doi: 10.3390/molecules31091388 (PMC13165047; doi:10.3390/molecules31091388)
Supplement: Supplementary file 1 [file molecules-31-01388-s001.zip]

Archive with 1 entries (1 files):
- molecules-4215999-supplementary.pdf
